# Supplementary material for: An “On–Off” AIE-Based Lock-and-Key Fluorescent Probe System for Detection of Fentanyl/Norfentanyl
Source: Molecules. 2025 Apr 29;30(9):1985. doi: 10.3390/molecules30091985 (PMC12073365; doi:10.3390/molecules30091985)
Supplement: Supplementary file 1 [file molecules-30-01985-s001.zip]

Archive with 3 entries (3 files):
- Supporting Information.doc
- video 1.mp4
- video 2.mp4
